# Supplementary material for: Parenting Stress and Parent Support Among Mothers With High and Low Education
Source: J Fam Psychol. 2015 Jul 20;29(6):907–18. doi: 10.1037/fam0000129 (PMC4671474; doi:10.1037/fam0000129)
Supplement: Supplementary file 1 [file fam-FAM-2014-0247-Table.xlsx]

## Sheet: Sheet1
Table S1 Parenting stress, family characteristics and maternal health among mothers grouped according to education, migrant and single parent status
			Maternal groups based on education level, migrant and single parent status							Comparisons
Figures show percentages or means (standard errors)		Total sample	1) High-educated overseas migrant	2) High educated internal migrant	3) High-educated native	4) Intermediate-educated (reference)	5) Low-educated native couple	6) Low-educated overseas couple	7) Low educated single parent	High v. ref. a	Low v. ref.a
	N	5717	288	346	1495	2897	313	78	300
Family characteristics and health
Mother's age	years	30.55 (0.16)	33.49 (0.28)	34.36 (0.27)	33.50 (0.15)	29.28 (0.15)	28.94 (0.37)	29.38 (0.63)	26.09 (0.39)	1,2,3	7
Mother's ethnic group	White	96.17	73.59	94.24	98.69	97.92	98.13	58.99	97.36	1,2	6
	Minority	3.83	26.41	5.76	1.31	2.08	1.87	41.01	2.64
Language(s) spoken at home	English	93	37.65	95.4	97.15	96.95	98.24	17.94	96.33	1	6
	English + another language	5.36	47.05	4.6	2.68	2.58	1.41	44.82	2.49
	Other language(s) only	1.64	15.29	0	0.17	0.47	0.35	37.24	1.18
Maternal employment	Full time, non-standard hours	4.12	7.53	6.75	8.22	2.3	2.42	3.59	0	1,2,3	5,6,7
	Full time, standard hours	10.82	19.32	16.7	17.45	8.19	4.04	9.09	1.8
	Part time	38.84	31.6	36.51	41.39	43.04	28.09	21.47	15.05
	Maternity leave	10.51	13.8	20.19	18.45	7.58	2.62	6	1.22
	Not employed	35.72	27.76	19.85	14.49	38.88	62.84	59.85	81.93
	Hours worked /dayb	1.94 (0.04)	2.38 (0.16)	2.41 (0.14)	2.76 (0.07)	1.78 (0.04)	1.16 (0.11)	1.26 (0.22)	0.47 (0.06)	1,2,3	5,6,7
Money worries	increasing	0.03 (0.02)	-0.12 (0.05)	-0.30 (0.04)	-0.26 (0.02)	0.12 (0.02)	0.37 (0.05)	0.03 (0.09)	0.31 (0.05)	1,2,3	5,7
Number of children in household	One	47.07	53.48	50.61	49.84	46.63	35.57	47.65	42.42	1,3	5,7
	Two	36.46	37.91	34.44	38.18	36.16	36.08	29.71	34.84
	Three or more	16.47	8.62	14.95	11.98	17.21	28.36	22.64	22.74
Maternal mental health	better	51.86 (0.12)	52.31 (0.41)	51.54 (0.36)	52.22 (0.19)	51.87 (0.17)	52.11 (0.53)	55.21 (0.75)	49.33 (0.66)		6,7
Maternal physical health	better	53.13 (0.10)	53.57 (0.35)	54.27 (0.30)	54.53 (0.16)	52.85 (0.14)	51.10 (0.41)	52.81 (0.74)	51.36 (0.46)	2,3	5,7
Note: a Figures in this column refer to group number(s) showing a significant difference (p<0.05) with reference group 4 (mothers with intermediate education). bEstimates include mothers not working.
