# Supplementary material for: Parenting Stress and Parent Support Among Mothers With High and Low Education
Source: J Fam Psychol. 2015 Jul 20;29(6):907–18. doi: 10.1037/fam0000129 (PMC4671474; doi:10.1037/fam0000129)
Supplement: Supplementary file 2 [file fam-FAM-2014-0247-Table2.xlsx]

## Sheet: Sheet1
Table S2 Additional mediation analyses
A) Mediation analyses with alternative support mediatorsa		Grandparent support level		Grandparent contact frequency		Reliance on formal childcare		Friend contact frequency		Supportive friendships		Barriers to professional parent support
Model 1
Maternal group based on education, migrant and lone parent status	High-educated, external migrant	0.002		0.014	***	0.005	**	0.007	***	0		-0.005
	High educated, internal migrant	-0.001		0.007	**	0.006	***	0.008	***	-0.003	**	-0.016	***
	High-educated, native	-0.003	*	0.001		0.006	***	0.013	***	-0.009	***	-0.029	***
	Low-educated, UK born couple	0.003	*	0.003	**	-0.002	**	0		0.005	**	0.018	***
	Low-educated, external migrant couple	0.004	*	0.01	***	-0.001		0.001		0.004	*	0.008	**
	Low-educated, single parent	0.004	*	0.001		-0.003	**	-0.004	**	0.007	**	0.023	***
Model 2
Maternal group based on education only	High-educated	-0.002	*	0.008	***	0.008	**	0.014	***	-0.008	***	-0.03	***
	Low-educated	0.005	*	0.006	***	-0.003	***	-0.002		0.009	***	0.029	***
B) Analyses adjusted for maternal mental health		Grandparent support level		Grandparent contact frequency		Reliance on formal childcare		Friend contact frequency		Supportive friendships		Barriers to professional parent support
Model 1
Maternal group based on education, migrant and lone parent status	High-educated, external migrant	0.002	*	0.009	*	0.004	**	0.007	**	0		-0.004
	High educated, internal migrant	-0.001		0.005	*	0.006	**	0.007	**	-0.002	*	-0.012	***
	High-educated, native	-0.003	**	0.001		0.005	***	0.012	***	-0.004	**	-0.021	***
	Low-educated, UK born couple	0.003	*	0.002	*	-0.002	**	0		0.002	*	0.013	***
	Low-educated, external migrant couple	0.003	*	0.005	*	0		0.001		0.002	*	0.003
	Low-educated, single parent	0.004	**	0		-0.002	**	-0.003	**	0.003	*	0.014	***
Model 2
Maternal group based on education only	High-educated	-0.002	*	0.006	**	0.007	***	0.013	***	-0.004	**	-0.021	***
	Low-educated	0.005	**	0.003	**	-0.003	***	-0.002		0.004	**	0.019	***
Note: Figures in bold indicate significant positive indirect effects, ie. mediation of higher parenting stress in maternal group via support measure. Figures in italics indicate significant negative indirect effects, ie. mediation of lower parenting stress in maternal group via support measure. p<0.05, **p<0.01, ***p<0.001. a Grandparent support level and supportive friendships have been substitu…
